# Supplementary material for: Correlative Photoactivated Localization and Scanning Electron Microscopy
Source: PLoS One. 2013 Oct 25;8(10):e77209. doi: 10.1371/journal.pone.0077209 (PMC3808397; doi:10.1371/journal.pone.0077209)
Supplement: Figure S2 — Larger field of view correlated images of lamin B1-mEos2 PALM data with electron micrographs. (A) Lower magnification PALM image of lamin B1-mEos2 with a larger field of view than the selected area shown in Figure 3. (B) Lower magnification SEM image with a larger field of view than the selected area shown in Figure 3. (C) Lower magnification registered and overlaid PALM and SEM images with a larger field of view than the selected area shown in Figure 3. (ZIP) [file pone.0077209.s002.zip]

Archive with 3 entries (3 files):
- Figure-S2/Figure S2A.tif
- Figure-S2/Figure S2B.tif
- Figure-S2/Figure S2C.tif
