# Supplementary material for: Correlative Photoactivated Localization and Scanning Electron Microscopy
Source: PLoS One. 2013 Oct 25;8(10):e77209. doi: 10.1371/journal.pone.0077209 (PMC3808397; doi:10.1371/journal.pone.0077209)
Supplement: Figure S3 — Larger field of view correlated images of peroxisome-localized mEos2-SKL PALM data with electron micrographs. (A) Lower magnification PALM image of peroxisome localized mEos2-SKL with a larger field of view than the selected areas shown in Figure 4. (B) Lower magnification SEM image with a larger field of view than the selected areas shown in Figure 4. (C) Lower magnification registered and overlaid PALM and SEM images with a larger field of view than the selected areas shown in Figure 4. (ZIP) [file pone.0077209.s003.zip]

Archive with 3 entries (3 files):
- Figure-S3/Figure S3A.tif
- Figure-S3/Figure S3B.tif
- Figure-S3/Figure S3C.tif
