# Supplementary material for: Correlative Photoactivated Localization and Scanning Electron Microscopy
Source: PLoS One. 2013 Oct 25;8(10):e77209. doi: 10.1371/journal.pone.0077209 (PMC3808397; doi:10.1371/journal.pone.0077209)
Supplement: Figure S4 — Larger field of view two-color correlative PALM and SEM data of nuclear lamina proteins. (A) Lower magnification PALM image of lamin A-PS-CFP2 with a larger field of view than the selected areas shown in Figure 5. (B) Lower magnification PALM image of lamin B1-mEos2 with a larger field of view than the selected areas shown in Figure 5. (C) Lower magnification of combined lamin A-PS-CFP2 and lamin B1-mEos2 PALM image with a larger field of view than the selected areas shown in Figure 5. (D) Lower magnification SEM image with a larger field of view than the selected areas shown in Figure 5. (E) Lower magnification two-color lamin protein PALM image registered and overlaid with the corresponding SEM image with a larger field of view than the selected areas shown in Figure 5. (ZIP) [file pone.0077209.s004.zip]

Archive with 5 entries (5 files):
- Figure-S4/Figure S4A.tif
- Figure-S4/Figure S4B.tif
- Figure-S4/Figure S4C.tif
- Figure-S4/Figure S4D.tif
- Figure-S4/Figure S4E.tif
