# Supplementary material for: Correlative Photoactivated Localization and Scanning Electron Microscopy
Source: PLoS One. 2013 Oct 25;8(10):e77209. doi: 10.1371/journal.pone.0077209 (PMC3808397; doi:10.1371/journal.pone.0077209)
Supplement: Figure S5 — Larger field of view correlated images of caged dye-phalloidin labeled actin PALM data with electron micrographs. (A) Lower magnification PALM image of caged dye labeled actin with a larger field of view than the selected area shown in Figure 6B. (B) Lower magnification SEM image with a larger field of view than the selected area shown in Figure 6C. (C) Lower magnification registered and overlaid PALM and SEM images with a larger field of view than the selected area shown in Figure 6D. (ZIP) [file pone.0077209.s005.zip]

Archive with 3 entries (3 files):
- Figure-S5/Figure S5A.tif
- Figure-S5/Figure S5B.tif
- Figure-S5/Figure S5C.tif
